# Supplementary material for: Molecular mechanism of cytoplasmic dynein tension sensing
Source: Nat Commun. 2019 Jul 26;10:3332. doi: 10.1038/s41467-019-11231-8 (PMC6659695; doi:10.1038/s41467-019-11231-8)
Supplement: Supplementary file 3 — Source Data [file 41467_2019_11231_MOESM3_ESM.xlsx]

## Sheet: Fig. 2e
Backward (pN)	Forward (pN)
5.2224	0.41981
4.1817	0.84722
0.95663	1.4154
4.0264	1.0793
1.9829	1.2835
2.2624	0.9867
2.7885	1.0605
3.7267	1.414
5.5465	0.87887
1.4032	0.96316
1.2978	2.0666
3.5527	1.9059
3.6246	3.1622
5.7417	2.2842
10.205	3.6181
4.54	1.764
1.9401	0.92089
5.4122	1.5984
4.3824	1.5138
6.7951	3.4616
4.4745	2.1068
6.0412	2.686
6.0426	1.1195
4.9456	1.7128
7.2896	2.8564
2.1236	3.8229
4.325	1.0243
2.6299	1.6156
4.517	0.9798
4.6011	1.9111
5.2329	1.2986
4.1746	2.3241
1.6163	2.1966
4.6225	2.5791
3.9879	3.1724
5.4277	1.268
2.676	2.2866
4.8614	1.0272
2.2945	3.356
3.7756	2.8131
4.5364	2.2616
3.7172	1.9649
0.69298	2.5736
4.7313	2.733
3.0395	2.4788
8.2663	3.3082
2.7481	4.8464
2.8418	1.4278
1.8358	2.2695
2.1216	2.7327
4.4143	1.7003
6.7343	1.5226
1.9802	2.0926
0.95574	1.7612
1.3892	2.0489
1.1351	1.5936
1.0198	1.6998
1.0876	0.91567
2.0398	2.1524
3.1735	3.1143
2.5994	1.5541
4.5699	0.83303
3.7554	1.4096
1.4919	2.9051
2.1507	2.0185
2.4229	3.0149
1.5174	1.2268
1.2803	0.48676
1.8206	0.55639
1.6101	0.5652
3.2639	0.79284
1.6903	1.2148
2.1635	2.1859
2.2068	1.3362
5.6964	0.94895
1.024	0.89421
2.1746	1.6067
0.64865	1.9901
0.68948	1.161
0.51532	0.75874
0.60967	1.0539
0.70992	2.3068
0.62116	2.2396
2.1377	1.8999
0.71377	3.6652
2.3302	0.89646
5.5006	1.0551
3.307	2.2325
2.7251	0.68945
1.8187	1.6922
3.2641	0.79122
1.7128	1.1165
1.7725	1.589
0.87862	1.5258
0.59067	2.6814
0.80776	1.8016
0.69409	0.67377
8.7155	2.2424
5.0339	1.3834
1.2864	1.2205
0.49979	1.6299
1.125	1.3453
2.5795	1.2234
1.572	1.4687
1.4538	1.0304
2.3604	0.94124
1.424	0.63014
1.9409	1.6331
3.6513	0.59146
1.0328	1.5573
1.2777	0.80049
3.6828	1.8742
10.063	1.7552
3.5788	2.0151
5.2803	1.7766
0.94603	2.196
1.0959	1.0017
1.3572	2.1062
12.017	1.4503
2.8361	4.8978
0.4486	1.7997
2.7218	1.5232
2.2059	2.7242
2.1725	1.5302
3.1744	2.1109
7.9346	1.765
3.5289	0.90189
1.4022	1.4035
7.3266	2.3023
2.716	0.80202
7.3533	0.72437
1.1101	1.3656
3.5254	1.4122
2.624	2.5538
4.7288	1.0259
5.0842	0.69692
5.294	1.8429
4.3784	1.2294
3.7355	3.0963
3.0914	1.6616
2.4151	1.9511
7.7256	1.0349
0.86865	1.0171
3.9602	1.5964
4.4018	2.079
1.3754	0.75869
2.9855	1.2095
3.2633	1.0159
1.4135	2.2391
0.64053	0.92036
3.017	0.95272
0.64403	0.85577
0.5802	1.3088
0.36741	1.7894
0.66244	2.53
0.46313	1.0808
0.57464	1.2096
0.83737	1.2739
0.48051	1.2096
3.1582	1.9316
1.1122	1.9312
0.97218	1.4139
2.5956	1.5255
2.4776	1.3319
0.96388	1.106
1.0345	1.7499
1.7537	1.7495
2.4631	1.427
3.3039	2.1352
7.7741	1.5344
1.438	1.3865
4.5857	0.81586
2.4938	1.074
3.6565	1.0626
6.3607	1.2558
2.164	3.3579
1.2496	0.77508
6.3604	3.2744
6.0862	3.1128
1.2224	1.3317
4.2069	1.8478
0.90181	2.3823
11.055	1.3799
0.95216	1.8836
1.0977	1.6121
0.83557	0.95282
0.86695	2.6186
0.76112	0.95213
1.1131	1.8941
0.88476	2.6302
1.4584	1.9713
0.89682	1.8935
2.6426	1.1478
0.55874	0.74278
0.60842	2.8141
1.2843	2.853
0.90091	0.83858
6.3448	1.3344
1.9127	2.7349
1.9795	1.0771
1.2506	0.53136
1.5096	0.92739
1.9368	2.1852
6.8944	0.52507
3.1522	1.5343
1.714	1.2693
2.6403	1.1342
2.2868	1.3263
0.74197	1.2276
0.80754	0.78617
3.3905	0.87333
10.008	0.48824
0.90014	1.4186
1.0049	0.92672
0.78768	1.656
0.74699	2.0786
1.3352	0.45195
4.1294	1.0396
1.4045	1.0174
2.5655	2.9198
0.76665	1.6399
4.2504	1.4696
3.3429	1.3972
11.717	0.76387
11.02	0.74408
3.9953	0.70755
1.3827	1.4687
1.2006	1.2234
0.67136	1.3453
1.4826	1.6299
1.7725	1.2205
1.7128	1.3834
3.2641	0.77301
1.8187	1.1964
2.7251	0.99167
3.307	1.538
5.5006	2.431
2.3302	0.79155
0.71377	2.3967
1.9613	1.1923
1.2327	0.81038
0.9533	1.3141
0.67575	1.0076
0.77963	1.6505
0.94912	3.024
1.1903	2.3524
0.98167	1.6655
0.80136	2.2849
0.85965	2.0358
1.5625	1.5402
2.0964	1.7323
2.4622	2.346
2.9655	1.8864
3.462	1.6924
4.1848	1.6924
3.6128	1.1072
5.2961	1.2838
5.2966	1.5308
2.8548	1.801
2.3126	1.0953
0.80588	0.93527
0.52541	2.5538
1.6803	2.0048
1.2078	0.92141
1.2048	1.542
2.0178	1.2252
2.1255	1.162
1.174	1.4036
2.2634	1.174
2.2282	3.2688
4.1329	1.553
3.4923	1.5119
2.8661	1.6338
1.0676	1.6246
8.5914	1.4821
6.3993	1.3996
1.3197	0.9425
1.1124	1.0649
0.95345	0.94231
1.34	0.74717
0.70911
2.6345
2.518
1.8629
1.2188
2.0853
2.2935
6.9639
2.1252
0.93366
1.0827
1.3235
1.1651
1.962
2.1307
0.72112
1.7626
0.7969
1.2127

## Sheet: Fig. 3b
Backward (pN)	Forward (pN)
1.0282	2.4504
8.1492	1.9519
2.5877	0.53046
5.9082	0.86448
0.67503	0.78857
1.4045	2.1442
0.75171	1.6117
0.92132	1.3697
1.4621	1.5957
2.035	4.1615
1.1152	0.79675
5.3786	0.91774
3.4874	1.2322
3.1082	1.7404
4.432	2.388
2.2332	2.0595
5.5408	3.2074
2.9654	0.84498
1.7803	2.4526
2.7387	1.2056
2.5739	3.1897
5.2239	1.5169
7.2103	1.7353
11.563	1.4401
6.0809	2.0379
3.6299	2.4769
9.213	1.5258
2.4035	2.6335
3.8553	1.6207
0.79593	2.3937
1.7199	3.5338
0.521	3.7595
4.4973	2.1826
1.0281	4.6428
8.7559	2.775
2.9899	4.2024
2.1738	1.0803
0.768	3.0993
3.2171	2.8813
1.7343	0.79936
0.90086	0.98846
1.9888	2.1271
7.4272	2.3819
0.89724	2.2805
0.99307	1.713
2.1465	1.9571
2.0856	0.59046
1.674	1.3295
1.8279	1.7524
1.5822	2.8485
1.6125	2.6757
0.87653	3.0015
2.3472	3.063
1.5908	3.179
0.73214	3.6702
1.1684	1.5217
1.0437	1.5825
1.106	1.073
1.0172	2.2998
1.4222	1.548
0.9188	0.81593
1.2866	1.6959
0.79652	1.3295
2.9725	2.5733
1.4401	2.2056
2.4209	3.2604
1.6856	2.9564
1.8078	2.1762
1.8659	0.88947
5.1437	3.6771
9.5033	1.2258
9.0874	2.112
10.272	4.6568
4.5992	4.111
3.4904	5.8009
6.1557	4.9079
2.1803	3.2331
1.507	2.9879
5.3735	5.3703
3.3012	4.7416
0.92716	2.1192
2.0067	2.5014
1.3549	1.7353
3.6215	0.67126
1.5861	2.4566
1.5172	2.646
1.0432	2.9116
0.60758	2.2088
0.53084	1.9191
0.66851	2.8685
0.94384	1.8052
1.2191	3.2481
2.484	3.4683
1.9314	1.7194
2.0602	1.1184
0.92356	1.4166
1.6869	2.3296
1.6091	2.353
3.6372	0.64943
4.9922	1.2623
0.95361	1.2424
2.1874	0.93851
1.1688	2.0568
1.61	1.1046
1.0417	2.5011
1.1217	2.477
2.6235	1.1458
0.78944	1.9395
3.9979	7.0194
6.1804	3.3722
0.84138	3.1188
1.1019	1.7731
2.8538	2.3499
1.0707	0.82943
0.53584	3.6224
2.0263	0.71233
4.0365	3.935
0.6549	2.5506
0.6454	0.48536
2.9516	0.47481
1.0534	0.88099
1.2288	1.831
1.1219	0.54727
1.2905	5.3966
0.74426	0.74695
0.70479	0.61207
1.6273	0.6187
3.9455	1.1279
3.5412	4.4782
0.68909	1.1569
0.66929	1.0059
1.2045	1.0523
3.9529	1.0637
0.95036	1.0665
3.4204	0.7508
3.2762	0.70539
0.89679	1.0176
8.9953	2.2319
1.0926	1.738
0.84798	1.5324
1.1324	0.66401
5.8164	1.2667
2.6552	2.5578
1.5166	2.2107
0.81563	4.3981
3.8384	3.0299
2.6151	0.85262
1.5444	1.3342
4.9383	1.2678
8.6377	1.0244
0.53552	2.209
0.72909	2.5692
2.4315	0.63152
2.5489	0.92673
2.5361	1.499
1.5837	3.6696
3.1116	4.9938
2.844	1.3448
2.0843	3.4176
2.3515	2.4249
1.4696	3.0579
1.8774	1.4369
1.1443	1.2668
9.0312	1.4682
2.2399	1.5721
1.4389	4.4519
3.4524	1.9268
0.65455	1.2102
1.6787	1.3123
0.65527	1.8324
2.5323	4.9082
2.635	3.2801
2.7796	4.2147
0.94038	1.6824
2.3874	1.5901
3.0903	2.4034
10.641	3.8483
6.5781	1.5819
4.1591	4.8328
8.3918	2.9548
5.0435	1.9396
0.92261	2.3437
1.5958	3.7736
1.2429	2.632
2.6778	1.171
1.3159	3.6109
0.63281	0.85708
3.9406	1.4384
3.0814	1.5705
1.0836	1.3346
3.1744	2.8347
1.71	0.99553
2.1397	1.2427
2.1376	1.0786
1.5648	2.5127
1.352	1.1168
5.2244	3.4788
4.2659	1.117
2.3282	2.2123
2.6116	1.8252
1.5852	2.5841
6.0464	1.5313
0.97539	2.9073
3.069	2.8468
1.7956	0.7586
0.9462	3.141
3.2464	0.8407
2.1991	0.81493
2.8771	4.4233
7.442	2.3168
0.93392	2.0904
2.6319	3.5511
0.63962	1.7317
1.2507	1.3649
0.74034	2.1302
1.5612	3.4001
4.0995	0.78464
1.0555	3.9328
2.7642	2.4508
3.9549	0.68605
1.3884	0.87054
4.3253	6.1531
3	2.8232
3.4004	1.3709
1.5744	1.7265
4.2773	2.7961
2.8383	3.081
1.9347	2.5332
2.2808	2.3959
3.8487	0.76337
3.2466	1.254
4.5614	1.6381
0.98368	0.66524
2.0244	2.4465
1.0385	1.2093
3.0662	1.0337
1.3921	2.1188
0.99501	1.8996
1.0317	2.1459
5.7935	2.3375
3.1698	1.8027
10.051	1.4198
4.0847	1.563
6.5838	4.986
6.647	2.1925
4.8355	2.7144
5.7415	2.139
3.8675	0.89555
2.9626	3.058
1.9008	0.78539
1.9009	2.5202
1.6428	2.0374
2.2739	4.6924
3.4802	1.871
1.507	3.2032
2.2029	1.0021
1.8668	2.1741
1.922	2.1471
2.9171	2.5574
3.9215	2.7762
3.4398	1.6528
1.9432	2.2785
1.1244	0.9978
1.2234	3.5051
2.0725	1.9431
0.99635	0.97389
0.88287	1.0363
	2.192
	2.7541
	2.1292
	1.0351
	1.2267
	2.109
	6.8661
	1.5874
	1.0626
	2.1501
	0.93329
	1.3634
	2.4222
	1.4886
	0.84609

## Sheet: Fig. 3c
Backward (pN)	Forward (pN)
1.2714	0.40454
0.34621	0.70907
0.38446	0.48973
2.2158	0.24503
0.5243	0.53839
0.32198	0.45658
0.62952	0.41157
0.53228	0.94638
0.39383	0.37673
0.81634	0.48887
0.26922	1.3087
0.26184	0.67003
0.45986	0.86837
0.36385	0.45956
1.0661	1.1695
0.50392	0.42629
0.25068	0.45524
0.47909	0.27407
0.31781	0.68457
0.24854	0.40242
0.29688	0.32121
0.28243	0.5218
0.31166	0.5995
0.34244	0.33755
0.22414	0.39028
0.62092	0.26466
1.1873	1.3449
1.252	0.24575
1.0069	0.5916
2.2	0.198
1.0201	0.85855
0.2788	0.72623
0.26809	0.33674
0.3025	0.641
0.46344	0.28036
0.34515	0.2938
1.5515	1.5223
0.39069	0.20729
0.50858	0.52045
0.32028	0.29363
0.88968	0.33841
0.34555	0.38844
0.50902	0.47534
0.41976	0.81153
0.41364	0.44614
1.8899	0.31764
2.9187	0.52194
0.47712	0.87676
0.55361	1.0399
0.60357	1.3921
1.2029	0.26346
0.84338	0.53216
0.34893	0.55366
0.69357	0.29566
0.49876	0.3044
0.40606	0.64343
0.44846	0.64355
0.67303	0.43943
0.34087	0.36442
0.3238	0.472
1.2422	0.36472
0.37543	0.34261
0.35944	0.38253
0.21458	0.49001
0.42683	0.48999
0.98853	0.40405
0.26841	0.36105
0.97339	0.31873
0.44156	0.50143
0.27342	0.25429
0.42264	0.45826
0.36454	0.42279
0.47704	0.8148
0.36044	0.35947
0.25801	0.70215
0.32206	0.39167
1.2085	0.89425
1.4392	4.0279
0.74006	0.31368
0.39649	0.29279
0.5477	2.2496
0.38925	0.33906
1.3076	0.48898
0.85937	0.78792
0.5888	0.26221
0.41277	0.43048
0.96553	0.38579
0.45978	0.55161
0.47123	0.40059
0.51543	0.51602
0.51058	0.35395
0.59145	0.38733
0.60816	0.30882
0.41848	0.35271
0.69442	0.407
0.27631	1.0286
0.6077	0.33735
0.38987	1.0342
0.62702	0.74791
0.50732	0.57998
0.85418	0.41311
0.36574	0.39205
0.44555	0.8452
0.37913	0.94724
0.32603	0.47705
0.48911	0.31898
1.2417	1.1954
0.48021	0.51413
0.39072	0.4614
0.43199	0.37568
0.48918	0.36699
0.59225	1.7733
0.63698	1.6036
0.5791	0.58919
0.54638	0.54058
0.51885	0.66925
0.4569	0.48541
1.0943	1.2882
0.41146	0.65924
0.58969	0.46458
0.38401	2.2648
0.90924	1.7872
0.38467	0.35742
0.47782	0.57368
0.35816	0.42723
0.57298	0.37909
1.4499	0.3345
0.52153	0.5374
1.0447	0.5169
0.72953	0.28175
0.98792	0.38374
0.4668	0.30638
0.2959	0.74605
0.27947	1.2873
0.48625	0.50819
0.33019	0.53416
1.3231	0.37285
0.49138	0.24596
0.90613	0.93576
0.62677	0.33448
0.30813	0.68806
0.79646	0.73736
0.42297	0.37792
0.43481	0.30782
0.72234	0.61914
0.36483	0.27994
0.31272	0.74015
0.43701	0.45665
0.34491	0.49661
0.39786	2.0684
0.41951	0.35818
0.39325	0.45067
0.7815	0.43404
0.38013	0.69686
0.33312	1.047
0.58102	0.46861
0.41682	0.63317
0.38923	0.39574
0.458	0.84739
0.51725	0.48744
0.37045	0.43568
0.70422	0.74782
0.48156	0.60694
0.38393	3.2109
2.1574	0.34349
0.42821	0.86273
0.6659	0.51493
0.89945	0.87823
0.53865	0.66741
1.1057	0.62345
0.69658	0.3247
0.43247	0.63344
1.4102	1.1954
0.94964	0.56116
0.56043	0.92373
0.51579	0.64602
0.53153	0.58845
0.47919	1.9926
0.60499	0.98168
0.85995	0.42203
0.27283	0.90978
0.4196	0.79395
1.5287	0.39192
0.88151	0.58338
0.62179	0.3453
0.53723	0.30779
0.64785	0.51603
0.65434	0.89568
0.65289	0.70469
0.72459	1.5515
0.83916	0.57549
0.79071	0.79298
0.36729	0.61695
0.53336	0.38979
0.50616	0.3174
0.65159	2.1016
1.8564	1.0882
0.75742	0.43987
0.90126	0.74848
2.2446	0.76705
0.80446	0.53445
0.68469	0.43665
2.4898	0.4911
0.46769	0.69682
0.39979	0.46091
0.30851	0.65269
2.5648	1.1383
0.45377	0.54271
1.3921	0.60531
0.79711	1.0526
0.36732	0.85958
0.58194	0.72839
0.49072	1.0722
0.36702	0.72655
0.2923	0.64035
1.267	0.49067
1.0079	0.44514
1.4029
0.72417
0.82709
0.38403
0.37434
0.40501
0.347
1.1009
0.46791
0.89349
2.2349
0.44038
0.28146
1.064
0.46101
0.49064
0.69621
0.44565
2.8975
1.4671
1.0778
1.2635
0.58115
0.50117
2.1976
0.67522
1.5681
0.54032
0.97567
3.2929
0.36202
0.24043
0.40619
0.56716
1.6443
0.4002
0.5539
1.567
0.32358
0.61107
0.84068
0.65291
0.41886
0.87217
0.98036
0.55752
0.41779
1.4046
0.53885
0.44887
0.80054
0.65715
0.54142
1.1452
1.7318
1.5634
0.79208
0.82319
0.65039

## Sheet: Fig. 3d
Backward (pN)	Forward (pN)
1.0369	0.78783
1.6203	0.87726
1.0698	1.6643
1.7854	0.44743
0.89151	1.3487
0.89202	0.56814
2.2569	0.7384
1.0975	0.99542
0.92289	1.495
1.3114	1.293
0.56741	1.3731
0.40083	1.134
2.2729	2.4263
0.65263	0.52941
1.5098	1.3224
2.5412	3.0665
1.1221	1.5724
1.7026	1.5525
1.0733	1.4998
2.4107	1.055
2.6514	2.6665
2.0697	1.2947
3.2904	1.7825
1.8204	1.9316
1.0567	0.51015
2.6698	0.60787
1.9639	0.93816
1.3863	1.7786
0.80129	3.0183
2.6757	0.52453
1.4386	0.72819
2.8059	0.85911
1.5339	1.8264
1.2746	1.4909
1.1229	1.5759
2.1779	1.8689
2.8664	1.6736
1.2832	1.5288
1.2801	2.4146
1.3801	0.59331
1.9439	0.74447
0.89593	0.65472
1.2043	1.3547
1.4013	2.6681
1.0213	2.163
1.3813	1.3451
1.5213	2.7776
0.53548	0.91563
1.1691	1.7291
2.3573	1.1653
0.83476	1.2281
1.1343	1.15
1.1115	3.0119
1.0623	1.1659
1.5564	0.65962
1.1396	2.5419
1.9167	1.4262
1.0521	1.6592
1.3881	0.92997
1.2733	0.78563
2.9406	0.74736
2.1754	1.1165
1.1958	1.3963
0.80993	1.8367
1.0497	0.67826
1.1075	1.1534
1.2807	1.0812
1.6164	1.2499
1.329	0.7256
1.4248	0.81497
1.94	0.77325
1.8273	1.5981
2.569	1.3296
1.5824	1.4002
0.91819	0.73539
1.0371	1.2293
1.767	1.479
1.1571	0.63418
3.1307	1.0937
1.872	3.5215
2.1429	1.2003
0.80624	1.4759
1.0291	1.1389
0.92832	1.454
1.9043	3.8947
0.71986	1.1261
1.1262	1.3501
1.6183	1.3122
1.3618	1.3694
2.4144	1.7852
2.2822	1.4567
0.8527	0.61096
1.2259	0.78069
1.1499	0.51563
0.54378	1.0441
1.061	1.1203
0.59828	2.2485
2.1953	1.9132
1.0976	1.0512
0.92461	1.2496
1.6632	1.0772
2.1083	1.3304
1.3968	1.6444
0.55822	1.9888
0.80746	0.55477
1.0283	1.8814
0.91974	1.1667
1.3365	2.1251
0.79445	1.9131
1.6082	1.222
2.5107	0.65757
3.1608	1.178
1.2321	0.60699
1.9648	1.0806
1.203	1.8951
0.80408	1.2296
1.9325	1.391
1.602	1.152
0.95083	1.5297
2.1745	1.1039
0.9284	0.95929
0.95169	1.2998
0.54833	1.8441
1.1707	1.9461
0.4385	0.91646
2.2396	1.5212
2.0586	3.1897
3.7811	1.6827
2.2267	2.2185
1.2039	1.1591
1.0026	0.91163
1.3861	1.0206
2.0081	0.54174
1.7238	1.1495
2.0636	0.77936
2.2749	0.816
1.1854	1.0112
1.0387	1.2906
0.73465	0.64096
1.8621	0.97177
1.0612	0.71289
1.8022	1.3416
1.5215	2.3388
0.79573	1.3016
1.092	0.86418
3.7217	1.5793
0.65618	1.9932
1.2556	1.552
0.69384	2.3992
1.5119	5.4159
0.54349	1.0116
0.45064	1.4329
1.2557	1.13
1.7557	1.0195
1.388	0.84338
0.6643	1.1398
1.1786	2.051
0.66156	1.1008
1.1525	1.3661
1.4037	1.0751
1.4523	0.87872
1.3162	1.4552
0.69469	2.4377
2.9351	1.0519
1.5076	1.029
4.4274	1.2184
1.6812	0.93878
2.218	0.80766
2.6998	1.0225
1.1725	1.0032
1.2743	1.1658
2.7052	0.64807
2.8365	1.6248
2.8335	1.7612
1.2073	1.1459
1.8511	1.1056
2.9679	1.227
2.4232	1.6552
1.6528	0.80078
1.8583	0.74134
2.8583	1.4016
2.1591	4.0504
2.5682	1.2499
1.4579	3.1512
0.64143	0.4626
1.0073	0.87246
1.6836	2.0152
4.2571	0.7561
2.4734	3.5906
2.1938	0.77296
1.5056	3.0071
2.836	1.8458
1.2446	1.4839
2.3298	1.3091
0.83007	0.523
1.5496	2.1032
1.7903	0.96724
1.067	1.7002
1.0267	1.2679
3.1336	1.6882
2.8104	1.3829
2.807	2.3288
1.8706	1.0494
1.315	1.1777
1.7727	2.8442
1.9395	4.1422
2.4275	1.8893
1.5129	2.8031
1.2071	0.63276
2.1572	1.8087
0.67269	1.6621
1.3414	2.2535
1.3913	3.5759
1.5859	2.2814
1.7126	3.2641
0.92638	1.7611
4.614	1.2155
1.32	1.3875
0.82746	1.4295
1.3871	1.2986
1.2428	2.7835
1.2198	2.5389
1.2407	1.3228
2.3291	1.0076
2.5918	0.90921
0.92052	1.4768
2.856	1.4178
2.0847	0.9811
1.9648	0.94278
3.204	2.6678
2.4298	1.8047
1.573	0.87667
1.8968	1.9169
1.3536	1.1643
0.6801	2.1653
4.4615	1.6897
1.4558	1.1932
2.0317	1.3873
2.1381	2.3086
1.7984	1.6985
1.3829	0.78543
1.6409	1.6532
0.59854	1.9122
0.48842	1.0216
2.1038	1.6839
1.1016	1.4222
0.7724	3.185
2.8804	1.2586
0.66993	0.98197
1.0583	1.1032
1.4004	1.1874
3.2986	1.5735
1.1185	0.96907
1.6391	2.5364
2.3943	2.0297
2.9333	2.6473
2.9897	1.3852
1.9264	1.4032
1.9105	2.9679
1.031	4.5846
1.8257	2.3936
1.5195	2.0042
2.18	3.6238
1.5675	1.6636
0.71172	1.5349
1.9131	2.0848
0.75967	1.428
2.9243	0.83926
1.1726	3.0481
1.7516	1.973
1.9219	1.9918
1.4249	1.3005
1.5046	1.0996
0.90403	2.3448
1.3156	3.3892
1.0178	2.0904
2.1903	2.5063
2.5014	2.7627
0.54959	1.1771
1.7789	1.5328
1.7718	1.2077
1.2968	1.0108
2.9623	2.0699
0.8163	0.44331
1.2896	1.6158
1.744	0.57507
3.157	1.384
1.7207	1.5921
3.0435	0.79773
0.9743	1.2629
1.2739	1.6576
0.67067	1.5497
2.2781	1.4145
0.48745	0.52303
1.1484	0.69866
2.3376	1.2283
1.0514	1.1434
1.6019	0.9921
1.167	1.9001
1.0473	1.6164
1.482	0.43338
2.0916	1.944
0.71943	2.2894
1.2243	1.6842
1.4254	4.6918
0.70935	2.017
1.8653	0.75057
1.8459	0.82838
1.2627	1.1545
1.0143	1.4355
1.4079	1.3576
1.4866	5.4046
0.81287	1.4315
1.2656	2.5648
2.74	2.6135
2.1176	0.93796
1.0937	1.9783
1.9094	2.1324
0.86019	1.5198
2.484	2.7551
2.4215	2.1498
1.9482	1.9247
1.4616	1.7733
1.4204	1.1679
0.98665	1.9772
2.3918	0.72795
1.2112	1.2949
1.8016	0.6615
1.0339	1.7018
1.9589	1.5545
4.3887	1.285
0.80154	1.4379
0.8917	1.4869
0.5512	1.4705
1.1295	2.0192
2.357	1.983
1.0374	3.5215
0.53532	1.6828
1.214	3.0512
1.2354	1.4811
0.59061	1.1745
1.3371	2.2583
1.1935	2.0427
0.90278	0.63964
3.4487	1.7194
2.0066	0.87074
2.6402	1.0154
1.4071	2.3793
1.2114	1.6429
2.6373	1.5635
3.7531	2.0088
1.1495	1.6965
3.0713	2.0478
1.0758	1.8958
2.064	1.0091
1.7999	0.78458
1.3676	2.0082
1.9593	1.4399
2.4028	1.4605
1.5904	1.3753
1.0953	2.1078
1.1673	0.92808
3.1454	1.3577
2.062	1.1988
0.77081	1.3597
1.44	1.2357
2.4496	2.2435
1.8656	1.0308
2.1531	0.88495
1.0917	1.8666
1.3415	0.95504
2.7166	2.0271
1.7043	1.1713
2.7622	1.5226
0.54008	0.71187
4.1018	2.468
1.4994	2.158
3.2882	2.6861
1.4255	2.7255
2.7383	1.7584
0.74978	3.2788
2.104	1.0264
1.149	1.4182
1.7645	0.73392
1.0842	1.9914
0.78724	2.3072
	3.141
	1.9476
	2.3177
	1.7089
	1.612
	1.6064
	2.2577
	3.4134
	0.64348
	0.5583
	1.5785
	1.9684
	1.2088
	1.4074
	2.6342
	1.1755

## Sheet: Fig. 3e
Backward (pN)	Forward (pN)
0.96257	0.73263
1.155	1.9899
1.1309	0.9999
0.99286	0.57771
4.0999	3.0849
0.54955	2.7753
3.3079	0.49122
4.9488	1.1696
2.3823	0.74323
1.814	3.4761
1.4792	1.7224
3.1673	2.0516
3.7104	2.6918
4.9519	2.5173
1.7337	3.1188
0.57099	3.024
0.80716	1.3481
3.644	1.7122
3.8262	2.8369
3.5011	1.3215
0.55812	0.73132
1.7762	3.0482
2.2489	4.1993
4.0495	1.1887
5.7299	1.7034
1.1134	3.718
3.8778	3.05
1.3188	1.241
3.2241	2.8669
5.2355	2.7753
3.818	1.3814
5.0794	1.9143
2.6978	1.9144
1.8423	3.421
4.3282	3.8225
1.0628	2.2051
3.2519	1.8203
3.5944	1.5054
3.8718	5.4818
1.6424	1.9644
2.0888	3.6408
1.7248	1.8304
3.9505	2.3669
3.3215	0.80272
1.8426	2.9992
1.6678	3.7935
1.9024	1.5474
3.3441	1.7822
1.3995	2.0171
4.7187	1.5442
2.2759	1.0144
1.7457	2.2885
0.83731	1.0131
1.0322	1.4935
1.7633	1.5369
0.88851	3.1463
0.81062	2.1797
2.4822	1.499
0.61608	0.8372
0.98525	2.0561
1.8793	2.5233
0.93359	0.77834
0.88747	2.0288
1.9176	1.8734
0.633	2.8454
2.3431	1.1151
1.8751	0.73146
0.78699	1.4516
0.45683	2.4091
0.69258	2.0038
3.4595	1.5328
5.3822	1.4712
0.84295	2.39
0.79065	1.6755
0.90368	1.8821
2.1076	1.3577
1.1095	2.2252
4.2907	3.5875
2.3023	2.0384
2.8626	1.5043
1.6997	2.8368
3.2318	1.4268
0.94713	2.3465
1.8253	1.3718
3.5948	1.2951
3.0671	4.2502
5.1353	4.2502
2.151	3.6521
0.84941	4.7075
9.0815	5.1297
6.9709	3.0892
4.2303	1.9568
3.9219	1.6048
7.8302	4.0812
6.8217	1.3808
6.4687	3.5772
4.7953	1.7409
3.2662	2.6207
0.86455	3.4652
1.9688	1.7062
0.98382	3.6405
4.3191	4.062
0.81075	1.4581
3.4353	2.1264
1.9621	1.1299
2.6181	3.5066
1.7301	2.9438
3.9441	2.6274
7.3343	1.5685
2.4849	1.4124
5.7398	1.7749
4.8052	1.352
3.8707	2.1523
1.6212	0.64206
6.413	1.9368
1.5048	3.1148
1.274	4.3688
1.3592	2.2469
3.9432	1.0773
0.64122	4.2909
0.89128	2.4787
4.2585	3.6465
1.0585	3.3156
1.5744	3.7537
3.769	3.549
0.48744	3.5781
3.7675	3.2854
6.6659	1.9993
0.96786	1.5009
3.1189	1.0366
1.9758	0.74466
1.9627	0.36857
0.99278	1.9867
5.3464	0.37775
4.2909	2.2226
1.9841	1.7188
1.4656	0.70834
5.4935	2.8459
1.3554	4.0263
1.2	2.0317
1.9095	3.8941
1.6387	4.9634
4.1248	1.9639
1.2181	1.6843
2.5119	1.7877
4.7307	4.7196
2.7133	1.3566
3.4893	3.4672
3.179	0.97589
2.1605	11.493
2.2349	1.1247
1.0958	1.0727
7.441	1.124
3.5609	1.2786
1.1294	2.8526
2.4743	1.6112
3.6122	0.78345
0.75031	4.7152
1.2678	3.0599
5.2697	4.0959
5.4239	1.2176
1.1817	0.75172
1.5952	1.6066
1.026	1.7596
1.5767	1.0875
2.2497	4.6355
3.2145	0.95489
1.6861	1.1076
1.2654	0.73069
4.2906	1.5841
1.2675	0.9777
1.3599	0.69104
10.484	1.4333
2.2965	1.0522
0.68759	3.1609
2.7718	1.5711
10.136	1.3874
3.4119	0.77594
1.6248	1.6773
3.1527	1.4932
3.1408	2.0282
1.0671	1.2787
1.5563	6.8972
1.3863	5.7241
5.8513	2.9547
3.9177	0.89623
0.71708	1.4613
3.9795	1.5149
3.1688	0.8934
4.3228	0.41733
1.303	2.6729
0.87542	3.923
1.5469	1.7479
5.5926	2.9206
9.1568	2.5898
2.2704	2.8694
1.5191	0.78645
0.93448	1.1692
3.0748	2.0786
3.1803	0.91311
1.1121	1.0572
0.94176	0.57174
0.60367	2.0321
2.1755	0.57195
0.69944	0.47195
0.77102	0.6383
0.87166	0.45643
0.46429	1.0028
1.4695	1.0096
0.70339	0.60305
0.77609	1.7615
0.65638	1.2588
3.0982	1.1247
3.6488	0.84596
2.7269	2.9391
4.7729	3.115
0.55986	5.3843
3.6952	1.7352
4.1805	3.4395
2.0386	2.5718
0.90402	2.8816
1.1794	3.0281
1.7375	2.7806
1.4898	2.75
1.7691	0.4882
1.0894	2.2779
3.3214	3.7415
2.9434	4.5781
1.9805	1.9612
7.694	0.84517
2.5576	2.5117
1.1453	1.1923
6.8249	2.7132
1.7823	1.2238
1.6138	3.9628
9.2621	3.4133
8.0795	2.1617
4.4658	3.9716
7.7126	2.7597
3.1923	3.2065
6.3389	3.6058
1.7139	2.8382
4.0097	3.0579
5.914	1.9422
8.2537	2.6289
3.7029	1.256
2.3714	4.3902
3.8655	1.8995
2.0888	1.5692
1.8254	2.1433
8.1528	3.6399
6.1013	2.7811
5.222	3.6126
2.9999	2.4171
2.5171	2.1326
2.873	1.8288
2.3728	3.1025
4.6728	3.8076
2.3169	3.1982
2.2891	4.8844
2.7495	2.5541
4.3324	0.50431
0.60484	2.0404
1.4308	1.2813
1.0429	0.57739
3.2145	1.095
2.1842	1.9007
2.5148	1.3689
1.7496	1.0525
1.5151	1.2956
3.4351	5.4114
2.2961	0.47602
4.0737	0.54263
2.5418	0.70741
4.4418	0.76634
2.521	0.6442
2.6913	0.77435
0.6941	0.8748
0.72459	0.94167
1.361	0.80766
0.59054	0.90805
1.5282	1.17
3.8042	1.2405
2.041	1.3547
1.2422	1.2531
1.2723	1.1122
2.4918	4.2682
0.75895	1.5952
1.1709	1.3805
0.64852	1.6865
1.0259	1.1426
0.90984	0.92682
1.055	1.6729
0.93891	1.7599
0.76492	1.5858
0.6199	2.6016
1.5485	0.88934
1.3453	2.2755
1.4895	1.0166
2.07	0.98819
0.81007	1.3065
1.8544	1.3214
9.2102	5.1525
3.1673	1.0842
0.73395	4.2665
4.5935	3.2212
1.7202	4.0335
1.455	1.305
2.9634	4.2069
2.963	1.3329
1.7721	2.0581
2.9036	3.3594
	0.98024
	1.3583
	1.3592
	3.5981

## Sheet: Fig. 3f
Backward (pN)	Forward (pN)
0.30527	0.51375
0.37721	0.83191
0.7703	0.3865
0.68128	0.34453
0.67945	0.62475
0.61449	0.75674
0.44657	0.24261
1.6955	0.45781
1.6442	0.38862
0.57103	0.40385
0.90583	0.34842
0.47132	0.40522
0.42984	0.44815
0.8168	0.46907
0.57053	1.4
0.37705	0.4363
1.0015	0.48813
1.4674	0.66742
0.49223	0.4801
0.87137	0.54471
0.32351	0.51146
0.42312	0.42568
0.67924	0.50017
0.92005	0.42648
0.80617	1.8614
0.81196	0.32605
0.82707	0.40369
0.47651	0.28272
0.39294	0.39852
0.6564	1.097
0.65651	0.89156
0.59393	0.39586
0.37726	0.28081
1.4786	0.32644
0.24351	0.79731
0.57605	0.62932
0.53956	0.64461
0.68011	0.60715
0.77019	0.5588
0.67706	0.60596
1.2183	0.84199
0.5876	0.8672
0.43554	1.5938
0.78123	0.39116
0.96918	0.58239
0.28625	0.87975
0.49396	0.38129
0.81417	1.145
0.4508	1.3538
0.37059	1.351
0.35607	0.79814
0.47987	0.86262
0.56356	0.6752
0.37371	0.63214
0.93876	0.56785
0.53355	0.6159
1.0141	0.5369
0.72467	0.58922
1.4335	1.0475
0.41118	0.59988
0.70318	1.0218
0.4317	0.53467
0.55731	0.57745
1.1267	0.86872
0.47269	0.27716
0.75444	0.26072
0.69697	0.2655
0.41344	0.57273
0.42591	0.48287
0.38242	0.39793
0.70602	0.40537
0.99967	0.77213
0.99791	0.62717
0.5807	1.0769
0.40918	0.38846
0.82097	0.63574
0.39044	0.71783
1.7352	1.4761
0.61064	0.97404
0.27436	0.37701
0.34561	0.37238
1.9702	1.9697
0.84425	0.6401
1.3089	0.5239
1.0805	1.1519
1.8521	0.68588
0.36859	0.76609
1.6594	0.60193
0.46422	0.50976
0.42132	1.2255
1.7961	0.54592
1.7789	0.44255
1.7968	1.7194
1.0537	0.57732
0.38617	1.568
0.22808	0.46264
1.7262	0.46332
1.5931	0.70446
0.66775	0.44819
0.52149	0.71317
0.73308	0.36624
0.87029	0.44124
0.46306	1.2075
0.63401	0.53748
0.50526	0.3176
0.4147	0.4686
3.6414	0.52104
0.79482	0.42646
0.38094	0.57757
0.40919	0.5054
0.71779	0.92104
0.76749	1.7428
1.2717	0.61467
1.0184	0.51543
0.55714	0.47035
0.58195	1.0198
0.5547	1.1807
0.65184	2.4511
0.5392	0.45397
0.24228	0.73374
0.61116	0.41075
0.25759	0.38647
0.24259	0.42603
0.55687	0.37773
0.44221	0.70216
1.0322	0.70865
0.53992	0.21316
0.51138	1.4994
0.48054	0.65819
0.66557	0.83578
0.5277	0.79614
1.5323	0.14311
0.47076	1.2443
0.51156	0.64977
0.66144	0.41212
0.50467	1.3737
0.53663	1.6112
1.3987	0.67196
0.65465	0.3298
1.1973	1.2869
0.53008	0.37394
0.60054	0.41074
0.26002	0.86264
0.40209	1.5978
0.67486	0.44054
0.54799	0.8672
0.43916	0.45012
0.38268	0.40037
0.64568	0.95202
0.4537	0.79405
1.2265	0.94648
0.45381	0.9674
1.0183	0.77735
0.7569	0.54836
0.48396
0.9072
0.45297
0.77071
0.54569
0.46215
0.55524
0.44919
0.5387
1.234
0.42628
0.43029
0.43202
0.55523
0.55556
0.53154
0.53237
0.63806
0.56079
0.56076
0.36837
1.3342
0.39808
0.55472
0.34867
1.1263
0.62176
0.4011
0.49018
1.5454
1.8991
0.29496
0.40089
0.38776
0.7283
1.3633
1.1211
1.0782
1.43
0.62234
0.45344
0.28756
0.31565
0.70334
0.33249
0.36285
0.35832
0.70918
1.0147
0.82626
0.75719
0.33314
0.93929
0.73326
1.173
0.41851
0.41555
0.5951
0.69436
0.5937
0.89148
0.76603
0.5672
0.68462
0.80171
0.52355
0.94563
0.89106
0.74888
0.37255
0.47332
0.5902

## Sheet: Fig. 3g
Backward (pN)	Forward (pN)
0.46759	0.34642
1.4288	0.52076
0.69681	0.56473
0.78529	0.5107
0.55142	0.56153
0.84664	0.43543
1.0294	0.50103
0.62689	0.44176
0.82185	0.48138
0.72379	0.50806
0.24322	0.85505
0.95919	0.61843
1.3062	0.75539
0.39568	0.77728
1.1235	0.52168
0.94906	0.76991
0.78163	0.73196
1.4684	0.4418
0.72351	0.42902
0.71685	0.66279
0.51675	1.2196
1.9382	0.84948
1.217	0.61589
1.661	0.49154
0.50296	0.48257
0.52961	1.4278
0.80697	1.1225
0.40998	0.47343
0.58209	0.81765
0.43666	1.2712
0.4788	1.0962
0.56465	0.82041
1.6118	0.77404
0.30261	1.2687
0.95412	0.74452
1.2824	0.77126
3.4944	0.5299
0.36316	0.56428
0.42572	0.59058
0.54618	0.94358
0.34258	0.5567
0.65242	0.7202
0.92667	0.71783
0.28911	0.63444
0.38387	1.5181
0.57105	0.93886
0.52801	0.77829
0.87774	1.3989
0.48292	0.9631
0.43837	0.5937
0.8863	0.80817
1.0912	1.4958
0.68428	0.68931
0.42688	2.1843
2.0648	0.41147
0.76699	0.98841
0.53312	0.74303
1.615	1.9741
0.46971	1.0817
0.73422	0.43816
0.57057	0.91976
0.50904	0.40498
0.34007	0.72787
0.52697	0.61894
0.48013	0.75024
0.58447	1.2226
0.36247	1.484
0.43236	0.48309
1.2597	1.8512
0.96122	0.40692
0.74629	1.1821
0.99669	1.9395
0.81262	0.67453
0.9255	0.65831
0.59478	0.45842
1.6686	0.51477
1.1907	0.65426
0.61172	0.53091
0.86617	1.1034
0.65115	0.4171
0.48947	0.63328
1.0416	0.35614
1.7203	0.50584
0.45185	1.0574
0.93567	0.8549
0.66367	0.9245
0.65768	1.7566
0.40476	0.56211
0.5292	1.0641
0.83679	0.5667
0.44481	0.80034
0.31263	0.49312
0.27797	0.68226
1.1928	1.0284
0.63733	0.40939
0.62082	0.686
0.91946	0.79818
0.77783	0.56208
1.2613	0.83986
0.61604	0.80721
2.6083	1.5947
0.79723	0.96316
0.5865	0.83674
0.50895	0.80532
1.3005	0.8823
1.3696	0.64193
0.55238	0.48893
0.35055	0.47422
0.41073	0.46525
0.20437	0.47331
0.44005	1.2886
0.33692	0.89735
0.31058	0.71035
0.28479	0.91038
0.30677	1.3013
0.4487	0.47145
0.49955	0.64827
0.70928	0.38568
0.46841	1.0147
0.37206	1.708
0.4925	1.2476
0.42024	0.3725
0.42024	0.41643
1.8895	0.8104
0.51658	0.3478
0.56476	0.46526
1.0465	1.3678
0.82971	1.7953
0.54067	0.78522
0.82971	0.5512
0.0071884	1.016
0.3937	0.46341
0.12087	0.35659
0.34823	0.74311
0.30276	0.60669
0.25729	0.53049
0.34823	0.69522
0.75748	0.88347
0.16634	0.74228
0.80296	0.34648
0.10487	0.39788
0.22253	0.55666
0.081338	0.53233
0.034274	0.36204
0.36372	0.58491
0.88143	0.68604
0.50491	0.46383
0.43432	0.39118
1.0462	0.58241
0.41079	0.40092
0.59904	0.45278
0.29313	0.47961
0.52884	0.62703
0.96649	0.84077
0.38295	0.9259
0.31001	0.38407
0.33432	0.75905
0.40726	0.52388
0.65971	0.45086
0.46509	0.35814
1.0246	0.35657
0.2948	0.31304
0.2948	0.32811
0.44076	0.39322
0.9165	0.39322
0.67434	0.67969
0.45639	0.46483
0.35953	0.60807
0.40796	0.30734
0.92138	0.2313
1.4399	0.5402
0.63617	0.39763
0.73988	0.39763
0.55839	0.41171
0.61025	0.36165
0.55839	0.46178
0.29912	0.5619
0.27319	0.48681
0.64247	0.48681
0.69455	0.53687
0.43411	0.38668
0.56433	0.58693
0.64247	0.66202
0.69455	0.93737
0.46016	0.63699
1.3608	0.58693
0.5836	0.81221
0.75989	0.66202
0.59712	0.71209
0.35446	2.9399
0.98769	0.66202
0.52532	0.5619
0.85549	0.11154
0.52885	0.18443
0.72249	0.33019
1.4465	0.40308
1.4936	0.33444
0.5036	0.62602
0.56176	1.598
0.43101	0.38387
1.412	0.23732
0.56317	0.26175
1.0584	0.39906
0.63199	0.28112
1.0533	0.42265
1.1708	0.517
0.62806	0.49341
0.29774	0.8708
0.41595	0.70569
0.41651	0.45838
0.44363	0.69453
0.31304	1.6556
0.34945	0.79107
0.43294	0.5233
0.34676	0.22838
0.5337	0.2812
1.2126	0.34079
0.92946	0.53883
0.15586	0.21608
0.68106	0.21609
0.53782	0.33886
0.37071	0.3712
0.39459	1.1732
0.8243	0.068866
2.2328	0.20822
0.51395	0.185
0.49008	0.85837
0.99141	0.29731
0.44233	0.25375
0.31523	0.35712
0.2677	0.71876
0.52908	0.36027
0.38651	0.7272
0.31523	1.0483
0.83799	0.21474
1.7885	0.36634
0.57661	0.43131
0.93304	0.95106
0.43404	0.31097
0.93304	2.3948
0.69542	0.48306
0.43934	0.32879
0.33922	0.56264
0.11394	0.25864
0.21406	0.65618
0.28916	0.54856
0.61456	0.64065
0.31419	0.61036
0.53947	0.68012
1.3405	0.33829
0.43934	0.56675
0.26412	0.74926
0.21406	1.3401
0.31419	0.54006
0.53947	0.56907
0.38928	0.34914
0.31419	0.57975
1.4156	1.3688
0.063876	0.62337
0.53947	0.58964
0.51444	0.75071
0.61456	0.53754
0.61456	1.1832
0.71468	1.1545
0.66462	0.6252
0.41431	0.67519
0.68965	1.6642
0.53947	1.394
0.8899	0.63287
0.53947	1.128
2.1665	0.57036
0.73972	1.6372
0.43934	0.36912
0.58953	0.38255
0.47153	1.0147
0.56871	1.1721
0.93313	1.5098
1.9049	0.66197
0.6173	0.64005
1.3461	0.52303
1.4433	1.8143
0.51603	0.36184
1.1964	1.5549
0.61322	0.33436
0.47098	0.23594
0.66637	0.34932
0.66637	0.40923
0.61752	0.50351
0.30001	0.53857
0.61752	0.94627
0.64195	0.57298
0.91061	0.34467
0.78849	0.55254
1.0083	0.53032
0.73964	0.55998
1.0327	0.45635
0.42213	0.46559
0.73964	0.45013
0.88619	0.45068
0.44655	1.0369
0.69079	0.46396
0.66637	1.4256
0.16703	0.46315
0.37932	0.43304
1.4486	0.45742
0.49473	0.43627
1.4483	0.46695
0.65885	0.43581
0.29835	0.53255
0.28836	0.51763
0.32225	0.4626
0.27714	0.48662
0.30283	0.55208
0.78164	0.54391
0.38584	0.43813
0.52741	0.4888
0.46533	0.54967
0.46533	0.57016
0.51178
0.50427
0.99277
1.6922
0.37359
0.99278
0.30501
0.43495
0.32666
0.32666
0.41329
0.41329
0.73813
0.91138
1.2146
0.4729
0.58817
1.372
0.65734
0.17318
0.7265
0.86483
0.7265
0.98011
0.88789
0.934
1.3241
0.46807
0.23244
0.55983
0.9106
1.2848
0.49101
0.65877
0.31542
2.7329
0.45558
1.7712
0.49319
0.55954
0.52818
0.44605
0.41731
0.5015
0.5266
0.43081
0.63115
0.68309
0.73346
0.56101
0.69404
0.72814
0.31814
0.90712
0.94014
0.38637
0.89837
0.37861
0.72982
0.60383
0.66165
0.84471
1.6224
0.56854
0.43235
0.60976
0.54569
0.75273
0.40582
0.58792
0.44935
0.29443
2.5475
0.35527
0.42257
1.5705
1.1217
1.0498
1.5647
0.53512
1.0501
0.53455
1.0433
0.3259
0.76604
1.1032
0.56721

## Sheet: Fig. 4a
Backward (pN)	Forward (pN)
0.5678	0.4825
0.48987	0.50307
0.56845	0.76491
0.78805	0.37961
0.79372	1.6676
0.62113	1.2197
0.54177	1.4089
0.32843	2.4739
0.5687	1.3816
0.64593	0.5326
0.43702	0.90926
0.42249	1.7784
0.70639	1.4357
1.7636	2.5899
2.2413	1.0303
0.86104	0.83463
0.8539	1.6419
0.79312	1.8457
1.6753	1.1423
1.8493	1.955
0.8455	1.3616
1.4443	1.1574
1.5327	1.2878
2.2903	1.4737
0.87986	1.5409
1.3328	2.1797
2.8002	1.0545
0.89141	0.68658
1.3288	0.56836
2.6431	0.63618
2.1653	2.1077
1.2546	2.2192
3.4373	0.82705
0.90959	1.2811
1.9291	0.41901
2.0996	0.57789
1.2903	2.0494
0.48905	1.5905
0.63947	1.1631
0.94479	3.6481
0.79218	0.82759
0.5152	2.2518
3.5475	0.60439
0.60125	1.6245
0.70716	1.69
0.61231	0.62441
0.9146	0.42506
0.87223	0.71279
0.81982	0.56665
0.53331	1.3502
0.75394	0.52635
0.51678	0.77599
0.76053	0.59322
0.90416	0.36645
0.68595	0.70608
3.4093	0.82757
0.76301	0.62647
1.2264	0.97407
1.9922	1.2267
2.0036	1.1935
2.5157	0.85079
1.2053	0.68999
2.7555	1.4965
1.2336	2.464
2.8131	3.2302
1.9392	1.5884
1.9592	2.4118
0.81232	1.0221
1.2249	1.0098
1.3671	1.883
2.716	0.75789
3.7652	2.2869
1.7484	0.63781
0.57419	1.263
0.658	1.1223
0.6252	1.6467
0.63154	3.8896
0.56632	1.459
1.0501	1.5485
1.0889	1.4669
0.67651	0.96378
1.4413	0.59837
0.51097	1.4169
1.9078	3.0068
1.8458	0.56828
0.69622	1.1602
1.0115	0.91873
0.76508	0.71057
0.54472	0.71182
0.88735	1.9557
1.1802	1.4701
0.53513	1.5509
0.54088	0.41705
0.66791	0.96093
0.75669	0.32986
0.6301	0.43088
0.57117	0.84083
0.91073	0.7701
1.4892	0.43703
0.63225	0.61226
1.017	0.79528
1.4599	0.59915
1.8611	0.85073
1.2663	0.90126
1.4858	0.38409
0.80176	1.0121
0.9376	0.31715
3.0769	0.42462
1.6507	0.68847
2.0772	1.9641
2.0065	0.42212
1.6317	2.4005
1.2617	0.81253
1.395	1.6893
2.4793	1.3891
0.51966	1.5758
2.6105	2.7045
2.1355	0.59915
1.9015	1.86
2.758	0.98707
1.9437	2.5688
2.4284	2.8024
2.0234	0.72024
1.8031	2.5063
1.5585	2.1769
0.58719	1.1589
1.4042	2.8619
0.65316	3.2152
0.58898	2.4806
0.72596	2.505
1.0435	1.9175
0.36058	1.232
0.76371	1.0678
0.54455	2.8872
0.56498	1.9796
0.66442	1.4538
0.51238	2.3303
0.52371	3.2726
0.85955	1.7518
2.4295	2.3609
0.9873	2.1233
0.76772	0.42683
0.8078	0.77666
1.4695	2.2799
2.0217	3.0103
2.4948	2.651
3.3404	0.92011
1.0161	1.3825
0.85196	2.0559
0.62894	2.2357
1.0617	1.0033
2.2041	0.78823
1.6479	0.98164
1.7668	0.71651
1.8899	2.0402
2.6299	1.2614
1.6717	0.73953
1.1673	0.64649
1.6483	1.9274
2.6417	1.2832
0.84864	1.0184
1.3273	0.62058
2.6029	1.855
2.353	1.0443
3.9738	0.35895
0.97207	1.7521
0.70631	1.5627
0.98335	3.7284
1.0662	0.79316
1.2836	1.4233
0.41556	0.84271
1.4511	0.60787
1.0997	2.0664
0.95512	2.2379
1.8966	1.2318
1.2364	1.6666
0.72054	0.46709
0.69452	0.54273
0.80827	0.57701
0.759	0.76229
0.75966	1.4045
1.2229	0.58898
1.155	0.44083
0.46853	0.60099
1.2065	0.73605
1.4374	0.96194
1.8498	1.6344
0.80466	1.7382
1.5406	1.3594
1.0068	0.21091
1.8237	1.4875
1.2807	0.7493
0.43738	1.0788
0.99202	1.7746
1.5381	0.94491
0.44392	1.4195
1.4343	0.54165
1.2437	0.73238
0.89621	0.37213
3.1008	0.49475
0.63966	0.49724
0.81291	0.58307
1.494	0.5109
0.65252	0.37027
1.1275	1.5376
2.0598	1.8338
1.3019	0.64088
0.5924	0.69047
0.61689	1.437
1.1728	1.0491
1.0168	1.525
0.87665	1.0113
1.2134	1.3275
0.8239	0.84993
0.48026	0.70353
1.2548	0.58708
1.6152	0.71136
1.0123	0.76377
0.78626	0.6878
0.80817	1.0558
1.2314	0.83379
0.69402	0.84523
1.0422	0.51148
3.3714	0.85212
0.90415	1.6007
1.8782	2.2558
1.5676	0.79631
0.70472	0.85024
0.57306	0.69572
0.63891	2.8687
0.81915	1.5682
0.92596	0.73426
1.4671	1.2339
0.70832	0.48621
1.1771	0.30168
0.75406	0.77825
0.68822	1.0611
1.2655	0.59263
0.94616	0.67038
0.80868	0.60972
0.6584	1.7097
0.52541	0.9628
0.7269	1.4717
1.0754	1.4395
0.36778	0.96835
0.35582	0.82573
0.37023	1.1735
0.64043	1.5327
0.4634	2.2441
0.44758	0.63607
0.58346	0.54327
0.62052	0.95223
0.96571	0.98878
0.6787	0.49192
0.80231	0.76987
1.0087	0.59531
0.52097	0.68195
0.94679	0.65398
0.73025	0.94676
0.84548	0.98028
0.99545	0.96339
0.46913	0.43839
0.70605	0.57927
0.65141	0.36853
0.69772	3.0431
0.3763	4.9056
0.87989	0.64968
0.81714	2.9457
0.71296	1.1353
0.57502	0.71647
0.59568	0.60364
0.6114	0.89076
0.6763	0.39738
0.82472	1.2249
0.66411	0.55952
0.41467	1.6037
0.44038	0.6042
0.37823	0.72239
0.3787	0.66321
0.43619	1.0352
0.55994	0.66022
0.63378	0.45976
0.82954	0.47916
0.44041	0.37885
0.63761	0.379
0.88263	0.50523
1.4452	0.83203
1.2986	0.69069
1.6094	0.59856
0.53041	1.7321
0.673	0.83885
0.80088	1.3349
0.61113	0.8424
0.50044	1.3663
1.3484	0.73208
1.321	2.2858
0.85766	0.56617
0.8902	0.35634
0.95018	0.75857
0.74889	1.6167
1.1728	0.72053
0.68275	0.92857
0.69359	0.75228
1.4226	0.2788
0.95859	0.44855
0.8001	0.81893
4.1856	0.52366
0.61469	0.70242
0.46349	0.42424
0.37048	0.72494
0.84321	0.48029
0.246	0.51783
0.82569	0.86466
0.40421	0.36867
2.8755	0.69574
1.6956	0.72921
0.81307	0.36138
2.0504	0.44074
1.0113	0.78732
0.69507	1.3064
0.99147	1.0225
0.50961	0.82459
0.63945	1.5437
0.83173	0.56199
1.0337	0.69818
0.8571	0.74478
0.64939	1.5808
0.64971	0.93192
0.60591	0.53654
1.5558	1.3036
1.7003	1.4677
1.6695	1.7328
1.0888	2.5673
3.276	0.47004
0.98466	0.62088
3.8565	0.48765
3.3255	1.4531
0.92257	1.3877
0.67465	1.953
1.2181	1.0722
1.8028	1.1975
1.8958	0.7734
0.40551	1.6313
0.31339	1.3626
0.41336	1.7525
0.44397	1.6212
1.3838	2.1347
0.7056	3.3289
1.7264	2.4112
0.50585	0.98397
0.49867	0.9088
0.39489	1.0345
5.7238	0.52737
2.662	0.44881
1.1683	2.2027
1.4435	0.97939
0.86323	0.40984
1.1569	1.0853
0.7253	0.44922
1.197	0.26521
0.66783	1.2488
0.54531	1.0519
0.6682	1.9983
0.57871	1.5364
0.86222	1.1251
0.80116	0.68846
1.0509	0.68021
1.1115	1.7104
0.71205	1.8805
0.97185	1.5979
0.78964	0.59892
0.37983	0.98435
0.42173	0.32757
1.3102	2.1671
2.9958	0.72546
1.6322	0.65318
1.1219	2.4661
2.8477	1.2272
1.2497	1.3342
0.88478	1.9758
1.6642	2.1188
0.8403	1.546
0.60371	1.6381
1.6043	0.70423
3.5849	2.6307
0.90319	1.7907
0.78511	0.72283
0.8693	1.036
1.9364	3.1653
1.9749	0.83267
0.78307	1.9743
1.5497	4.691
1.3215	0.7324
1.2401	1.1815
1.0554	1.3719
2.1214	0.71094
1.015	1.8066
0.84464	0.48951
1.6777	0.7719
2.8366	1.5653
0.93677	1.6666
1.2159	1.8385
1.029	0.60606
1.5954	2.0645
1.6231	0.33858
0.64749	0.26375
2.0482	0.74529
1.0555	0.71493
1.9823	0.90614
2.7987	0.3849
1.5065	0.90652
1.0604	0.41481
2.4584	1.992
0.69716	1.29
0.86801	1.7321
0.7005	1.5008
0.63502	1.2967
1.515	0.47261
1.5263	0.66044
1.3221
1.8898
1.1292
4.8101
2.3733
1.2109
2.2071
0.81194
1.0814
0.63615

## Sheet: Fig. 4b
Backward (pN)	Forward (pN)
1.5613	0.53896
1.1187	1.3291
1.7749	2.0181
1.1444	0.47605
0.67918	2.6334
1.0933	0.99929
0.93263	0.865
1.352	1.5561
0.96611	1.0094
0.51418	2.5864
0.55417	0.77146
0.64878	0.77049
1.2301	1.0262
0.59199	0.87956
0.79168	0.58082
0.71265	0.84837
0.8514	0.61572
1.2588	0.33869
0.63561	0.40336
1.4521	0.56479
1.004	0.60512
0.62732	2.5848
0.65371	1.5242
0.48799	0.53617
1.2148	1.0245
1.4251	1.0321
0.57144	0.66521
0.89544	0.41897
0.64954	0.53152
0.68693	0.46565
2.7575	0.80101
0.86983	0.57367
0.7845	0.67806
1.54	0.50022
0.76997	0.48469
0.40685	1.118
0.82167	0.68655
0.6917	0.80906
1.2755	1.2543
2.0631	3.6668
0.75288	0.95539
1.2899	0.57366
1.1302	0.94168
0.57558	2.4192
0.6149	4.4149
1.258	0.77657
0.73028	0.67213
0.78726	0.83698
1.1635	5.2303
0.8185	0.56735
0.90681	0.54694
0.45203	1.0959
0.69184	0.74385
0.40372	1.008
0.77239	0.51078
1.6338	0.70797
0.80254	0.95084
1.9251	1.2919
1.9607	2.1652
0.5792	2.0103
1.1654	1.4847
1.45	0.78577
2.2858	0.60414
1.731	0.9098
1.1375	0.46554
2.4443	0.3908
1.5558	0.86956
2.6166	0.52482
1.0077	0.47517
3.1508	0.60002
1.2174	0.51141
1.8789	0.69426
2.5495	0.72726
1.8971	0.51795
0.47826	0.54749
0.45244	0.52144
0.454	0.41448
0.4524	1.0962
1.0693	1.3295
0.92881	0.90203
0.38131	1.5148
0.79334	0.78968
1.002	0.86844
0.82387	0.62156
0.66703	1.1206
0.54409	0.8904
0.34836	2.911
0.71166	2.3016
0.66531	1.1137
0.97916	1.0759
2.1066	0.88545
0.48681	0.86168
2.2115	2.2308
1.0097	1.9611
1.0989	0.75344
1.1783	0.73384
2.8249	0.70716
0.60097	0.6494
0.45492	2.0227
0.83151	0.62258
1.0709	1.3876
0.70647	0.50183
0.93619	0.89785
1.2745	1.507
2.3373	0.75367
1.7499	1.2836
1.281	2.0552
0.535	1.5631
1.3234	1.2361
1.4171	0.67318
1.7419	0.66202
0.53643	1.6518
2.125	2.6752
1.5157	1.3139
1.5392	0.64606
1.2272	0.6958
0.70978	1.9834
0.5636	0.59653
0.54885	0.56663
0.58382	0.81149
1.031	0.89981
1.7212	3.6425
1.4867	0.77638
2.0018	0.92344
1.2756	1.1592
0.93193	0.73878
0.99892	1.5117
0.66221	1.4482
0.57091	1.7109
0.39349	0.79307
1.3006	0.65882
3.4893	1.9159
1.9556	2.1789
0.97257	0.65247
3.3594	2.0844
2.8645	0.60339
2.6694	0.63644
0.97241	0.75811
0.63478	0.45957
1.5606	2.2091
3.9348	0.54847
0.5022	1.1628
0.5119	1.9999
0.807	1.8003
0.53	0.57168
0.504	1.1872
0.65093	1.15
1.0914	1.4115
0.75241	0.59333
1.6397	0.53497
0.68364	0.64912
0.58069	0.55427
2.3682	1.3341
1.0166	1.8851
1.4875	1.0913
1.9324	0.67044
0.89525	0.46445
0.53061	1.218
1.9352	1.5883
0.56083	1.0532
0.56081	1.498
0.93412	1.1233
0.60771	1.0377
2.8484	2.6344
1.0283	1.4843
4.4556	1.7736
1.1568	0.65526
1.4804	1.1571
0.94109	1.1594
1.1927	0.52253
0.77022	1.1854
2.4665	1.7273
0.57102	0.86101
0.78265	0.43272
0.55168	0.76471
0.60962	0.93529
1.6803	0.94074
0.5913	1.3879
0.57434	1.4272
1.0564	0.9127
0.83736	1.0057
0.78447	1.0324
0.78484	0.90223
3.9115	1.4618
0.76431	1.3411
1.3602	1.2819
1.4106	4.1559
2.7431	3.093
2.2175	2.8855
1.2502	0.92376
0.79813	0.61779
0.54536	0.63121
2.4026	1.5301
1.0577	1.2817
3.0499	1.7635
1.3634	1.5688
1.1524	1.8699
0.69727	2.285
0.62933	1.0474
0.95787	1.8036
1.2562	0.75524
1.6629	0.85434
0.60896	0.48415
1.3642	0.54874
0.59776	0.42651
1.3831	0.53225
0.52633	0.41412
1.9272	0.50265
1.1064	0.60993
0.62603	0.93208
1.4598	1.4856
4.0012	3.9885
0.65559	0.57536
0.57465	0.81245
0.70517	1.1355
0.5947	0.59347
1.1602	0.649
1.3191	0.39634
0.76554	1.8796
0.67814	1.3584
0.88394	0.78397
0.38925	1.5863
0.62272	0.66945
0.64945	2.2359
1.4348	0.59378
0.60013	1.2029
0.99596	0.79516
1.1171	0.60648
1.1565	1.0585
0.77682	0.56384
0.71931	0.58006
0.50856	1.8791
0.52151	0.46791
2.5486	0.70894
1.0548	0.60313
0.80473	1.1133
0.70768	1.0582
1.9086	1.0911
0.77916	0.46665
0.99331	1.0738
0.84571	0.51634
0.74524	0.69873
1.3647	0.57648
0.83739	0.7223
0.54835	0.69596
1.0366	0.66733
0.66435
0.70576
0.95283
0.63173
0.90825
0.4831
0.76065
1.549
0.74144
0.72584
1.5737
0.67307
2.2396
1.6631
1.8668
1.4868
1.0044
0.80627
1.1514
1.3812
0.8554
0.82628
0.84894
0.68917
0.45823
0.81046
1.8361
0.58131
1.3766
0.94293

## Sheet: Fig. 4c
Backward (pN)	Forward (pN)
5.1823	0.85632
1.4038	4.0736
0.83069	0.50942
7.1672	0.73534
1.842	2.5007
1.0819	3.2828
1.0258	0.59944
1.4244	0.4844
1.5595	0.68674
1.5546	4.1326
0.77943	2.6905
2.739	1.0747
0.89892	4.9978
1.1625	3.5559
1.1931	1.9411
1.5969	1.6816
3.6237	2.1718
1.3752	0.622
0.79845	4.9276
2.7592	1.2131
9.1898	4.2142
1.7847	1.1012
8.7753	5.5432
5.1081	2.3313
5.2126	2.4283
5.1677	2.1535
2.0925	0.81475
0.76791	3.0456
9.7555	1.9558
4.4013	0.72076
5.7892	2.5624
3.3524	3.3066
3.4099	1.308
2.278	4.5852
8.7737	0.69393
0.46892	2.4934
0.46886	2.6698
0.61873	2.5464
0.3785	1.3835
2.0461	3.0276
0.54875	0.55577
0.74646	1.1286
1.2971	0.65333
4.1265	1.6963
2.8076	2.1684
2.0152	2.06
0.23467	1.6668
0.51027	3.471
0.90817	4.6098
0.63352	3.1113
0.8402	1.5847
1.6746	1.8917
1.0373	1.2358
0.71706	0.74202
0.70747	1.4857
1.3378	1.5571
2.1758	1.6107
2.0739	1.825
0.49233	1.1464
1.1711	1.5706
2.1216	0.55941
0.9906	1.4885
1.8444	5.2691
1.9656	5.1271
9.0667	3.3747
1.3096	1.7738
1.7878	1.1507
1.2645	2.2228
1.568	1.0322
4.5752	4.0878
0.95955	0.79034
1.3835	1.1402
4.9402	2.7823
3.4253	1.0483
1.5231	0.97049
2.9944	0.67589
0.64938	3.5937
2.2682	1.4596
0.93528	1.8749
1.5893	4.6665
0.72363	2.5732
0.96337	3.2739
1.5256	0.65218
4.0726	3.4445
1.2368	2.3532
2.0416	1.361
0.8342	3.8756
0.8731	1.5901
0.76292	2.21
1.3025	2.7741
1.4139	3.4418
6.6109	0.48972
1.2828	2.8288
0.86861	4.877
10.795	2.235
1.5031	1.9456
1.3592	1.0286
0.87949	1.2555
6.5303	2.6462
1.4553	4.1383
1.947	4.5987
2.998	3.6317
1.8383	5.331
1.0203	1.2018
0.85681	1.9169
1.7868	2.4416
7.4812	1.6536
2.998	0.69336
3.8557	5.1307
1.6002	3.0682
7.2681	0.92004
3.1421	0.75662
2.1721	3.8155
6.3937	1.6153
9.4132	2.3327
5.5328	2.8687
9	1.1001
3.8174	1.7658
3.6872	3.8903
3.6565	2.741
0.65106	1.3028
0.78824	1.3889
2.8992	1.1827
1.0997	1.5945
6.7601	2.113
4.4685	3.9467
1.4958	2.7283
0.73911	1.0467
7.0181	3.4108
2.979	3.6165
0.92073	1.1106
1.5378	1.6824
4.4336	2.9968
9.2	1.9169
3.8423	2.8164
4.2203	2.3786
3.8022	2.9527
6.0383	2.8941
4.6126	2.5189
10.382	3.7889
3.1691	4.609
3.1901	1.5996
2.2156	1.9586
2.2966	2.7915
3.0553	2.2954
2.9588	0.58614
9.3909	0.58829
5.2081	2.8248
0.54371	2.5065
6.5336	1.3011
1.3907	2.024
3.0131	0.62979
1.2266	2.5404
3.8983	1.5153
1.7373	1.4738
3.0395	1.6822
0.95276	3.0771
5.3312	1.1148
4.2115	2.0669
3.2774	1.574
2.2947	2.441
6.4475	2.4269
2.1056	0.7482
6.6255	3.0116
1.5075	0.65203
4.5251	0.77222
3.878	0.77337
1.2155	2.8624
1.0389	2.3223
2.082	1.5377
3.8321	4.3841
2.3005	3.3393
1.856	0.79696
2.277	2.8769
8.0908	2.0659
4.663	3.413
6.3346	2.0745
2.5211	0.68338
7.1664	0.5579
0.68431	1.1443
1.6844	1.9917
1.5736	5.2795
1.3266	2.3239
0.96093	1.6357
6.472	1.0075
1.5354	2.9928
0.77786	1.6611
2.3128	1.7061
1.5331	1.7091
3.7564	0.96851
3.9125	2.3955
1.7671	1.4806
	0.80567
	3.9247
	2.4038
	1.4229
	2.7892
	1.3252
	1.1833
	3.2328
	0.77066
	1.7451
	2.7483
	1.1823
	3.4624
	1.3804
	1.2588
	0.71344
	1.2708
	1.5155

[truncated: 14 more sheets: Fig. 4d, Fig. 4e, Fig. 5c, Fig. 6b, Fig. 6c, Fig. 7a, Fig. 7b, Fig. S2, Fig. S3, Fig. S4a, Fig. S4b, Fig. S6, Fig. S9b, Fig. S10]
